# Supplementary material for: Prolonged Hypoxia in Rat Living Myocardial Slices Affects Function, Expression, and Structure
Source: Int J Mol Sci. 2024 Dec 30;26(1):218. doi: 10.3390/ijms26010218 (PMC11720517; doi:10.3390/ijms26010218)
Supplement: Supplementary file 1 [file ijms-26-00218-s001.zip]

Archive with 1 entries (1 files):
- ijms-3382143-supplementary.pdf
